# Supplementary material for: Impacts of Stressors on Riparian Health Indicators in the Upper and Lower Indus River Basins in Pakistan
Source: Int J Environ Res Public Health. 2022 Oct 14;19(20):13239. doi: 10.3390/ijerph192013239 (PMC9603529; doi:10.3390/ijerph192013239)
Supplement: Supplementary file 1 [file ijerph-19-13239-s001.zip]

Archive with 1 entries (1 files):
- ijerph-1940184-supplementary.pdf
